# Supplementary material for: Definition of constitutive and stage-enriched promoters in the rodent malaria parasite, Plasmodium yoelii
Source: Malar J. 2020 Nov 23;19:424. doi: 10.1186/s12936-020-03498-w (PMC7685602; doi:10.1186/s12936-020-03498-w)
Supplement: Supplementary file 17 — Additional File 17: Alignments of the promoter sequences between P. yoelii and P. berghei or P. chabaudi. Alignments of these sequences were conducted using the blastn tool embedded in PlasmoDB.org. [file 12936_2020_3498_MOESM17_ESM.xlsx]

## Sheet: Oligonucleotides
Additional File 1: Oligonucleotides used in this study. Lower case letters indicate non-homologous bases added for cloning purposes.
Construct	Description	Oligonucleotide Sequence (5'-3')
Creation of Promoter Sequences
CLAG-A	Fwd	ggctcGAGTATATCATGTTTTTACTTGGCTTGTAAACAAATCTTTAG
	Rev	ccgctagcCATTTTTCCTAATTTTTAATATATATATGATCTTTATCTTTTTATAGCC
DDD	Fwd	ggctcgaGTCTTGGTGTTTAATGTATTTATATGTGCATGTTCGC
	Rev	ccgctagcCATTTTTTTATCATTTGGATAATTAATTCTTATATCTATTCTGAATTTAATC
LAP4	Fwd	ggctcgaGTTAATCCCAAACTTTGATATGTATTTTATCTCTCTATTACTTTATTAAGC
	Rev	ggcctaggCATAATTTTTTTTATTAATAAAAAATGTAATACATAAATATAAAATAATATTGCTTCAGTGAAGAAATGAC
TRAP	Fwd	ggctcgaGGTTAAATAGGTTTATACTTAAAAATTGCTTTTTAGATTTGCCC
	Rev	ccactagtCATGTTTCTGTCTATAAGAGAAATGGGGAATGGG
LISP2	Fwd	ggctcgagGTTAATAACCCATCAACATTTTGTTGAATTGTTTTGG
	Rev	ccactagtCATTTTTTATGTGTAAAAAAGTAAAATGATTATAATAAAAGTG
300 bp BiP Promoter	Fwd	cagcggccgcGCATAGAAGAATTCATACATTGTGCTTAAAAAGAAATATTTAAG
	Rev	gcgctagcCATTTGCTTTAATTTTTATGCATACAAAATTAATTAATAAAAATAATAATGTAATTAATTCTTGTTC
500 bp BiP Promoter	Fwd	cagcggccgcGCATATTATATCACATATTTTATGAATGTGCATAATATTTATTGCTTGTT
	Rev	gcgctagcCATTTGCTTTAATTTTTATGCATACAAAATTAATTAATAAAAATAATAATGTAATTAATTCTTGTTC
Genotyping of Transgenic Parasites
CLAG-A	5'-External	CTCCATCCTCATATGGTTTAATCATACTCAAATATCTTTTTAGTAGTTCCTC
	5'-Internal	CCTACTTTAATCATTCTAAAGATTTGTTTACAAGCCAAGTAAAAACATG
	3'-Internal	GTTGTCTCTTCAATGATTCATAAATAGTTGGACTTG
	3'-External	GTAATTGGAATCAAATTAGAAGGATATGAATTAGATCCACCAAATTG
DDD	5'-External	CTCCATCCTCATATGGTTTAATCATACTCAAATATCTTTTTAGTAGTTCCTC
	5'-Internal	GTGCGAACATGCACATATAAATACATTAAACACCAAGAC
	3'-Internal	GTTGTCTCTTCAATGATTCATAAATAGTTGGACTTG
	3'-External	GTAATTGGAATCAAATTAGAAGGATATGAATTAGATCCACCAAATTG
LAP4	5'-External	CTCCATCCTCATATGGTTTAATCATACTCAAATATCTTTTTAGTAGTTCCTC
	5'-Internal	CCGTATGTTGCATCACCTTCACCCTCTCCACTGACAG
	3'-Internal	CCAGGAGGAGAAAGGCATTAAGTACAAATTTGAAGTATATGAGAAG
	3'-External	GTAATTGGAATCAAATTAGAAGGATATGAATTAGATCCACCAAATTG
TRAP	5'-External	CTCCATCCTCATATGGTTTAATCATACTCAAATATCTTTTTAGTAGTTCCTC
	5'-Internal	GGAGAAAAGAGAAAAATCGTATACATATACATATATACTCATAAATAACATCC
	3'-Internal	CCAGGAGGAGAAAGGCATTAAGTACAAATTTGAAGTATATGAGAAG
	3'-External	GTAATTGGAATCAAATTAGAAGGATATGAATTAGATCCACCAAATTG
UIS4	5'-External	CTCCATCCTCATATGGTTTAATCATACTCAAATATCTTTTTAGTAGTTCCTC
	5'-Internal	CATCACCATCTAATTCAACAAGAATTGGGACAACTCCAGTGAAAAGTTCTTCTCCTTTAC
	3'-Internal	CCAGGAGGAGAAAGGCATTAAGTACAAATTTGAAGTATATGAGAAG
	3'-External	GTAATTGGAATCAAATTAGAAGGATATGAATTAGATCCACCAAATTG
LISP2	5'-External	CTCCATCCTCATATGGTTTAATCATACTCAAATATCTTTTTAGTAGTTCCTC
	5'-Internal	CTGCATATTGAATAATCGTATCGTTATTCGCTTTATTTTAACTATATTGTACAAGC
	3'-Internal	GTTGTCTCTTCAATGATTCATAAATAGTTGGACTTG
	3'-External	GTAATTGGAATCAAATTAGAAGGATATGAATTAGATCCACCAAATTG
300 bp BiP Promoter	5'-External	CTCCATCCTCATATGGTTTAATCATACTCAAATATCTTTTTAGTAGTTCCTC
	5'-Internal	GTAATTGGAATCAAATTAGAAGGATATGAATTAGATCCACCAAATTG
	3'-Internal	CCGTATGTTGCATCACCTTCACCCTCTCCACTGACAG
	3'-External	CCAGGAGGAGAAAGGCATTAAGTACAAATTTGAAGTATATGAGAAG
500 bp BiP Promoter	5'-External	CTCCATCCTCATATGGTTTAATCATACTCAAATATCTTTTTAGTAGTTCCTC
	5'-Internal	GTAATTGGAATCAAATTAGAAGGATATGAATTAGATCCACCAAATTG
	3'-Internal	CCGTATGTTGCATCACCTTCACCCTCTCCACTGACAG
	3'-External	CCAGGAGGAGAAAGGCATTAAGTACAAATTTGAAGTATATGAGAAG
